# Supplementary material for: Evaluation of bioavailable 137Cs transfer from forest litter to Scarabaeidae beetle (Protaetia orientalis) through a breeding experiment in Fukuhshima
Source: PLoS One. 2024 Sep 6;19(9):e0310088. doi: 10.1371/journal.pone.0310088 (PMC11379175; doi:10.1371/journal.pone.0310088)
Supplement: S1 Table — (XLSX) [file pone.0310088.s001.xlsx]

## Sheet: Sheet 1
Sample ID	Component	137Cs (Bq/g-dry)	Dry weight (g)	Total 137Cs (Bq)
SFA001	Feces	19.4602	5.579	108.568
SFA002	Feces	23.1111	9.94	229.724
SFA003	Feces	23.3485	5.704	133.18
SFA004	Feces	23.2613	3.03	70.4817
SFA005	Feces	24.3243	3.498	85.0864
SFA006	Feces	22.9453	4.753	109.059
SFA007	Feces	17.9116	1.687	30.2169
SFA008	Feces	25.6688	1.683	43.2007
SFA009	Feces	18.4848	3.32	61.3696
SFA010	Feces	20.8425	2.987	62.2566
SFA011	Feces	21.4213	5.891	126.193
SFA012	Feces	24.3243	6.906	167.983
SFA013	Feces	23.3276	6.618	154.382
SFA014	Feces	26.8003	6.838	183.26
SFA015	Feces	23.8629	6.196	147.855
SFA016	Feces	22.5262	6.183	139.28
SFA017	Feces	21.554	5.937	127.966
SFA018	Feces	21.0974	5.571	117.533
SFA019	Feces	23.5256	6.833	160.75
SFA020	Feces	22.1858	7.215	160.071
SFA001	Digestive tract	16.125	0.086	1.38675
SFA002	Digestive tract	18.791	0.263	4.94203
SFA003	Digestive tract	17.224	0.172	2.96253
SFA004	Digestive tract	18.493	0.146	2.69998
SFA005	Digestive tract	12.842	0.103	1.32273
SFA006	Digestive tract	9.8797	0.127	1.25472
SFA007	Digestive tract	15.015	0.818	12.2823
SFA008	Digestive tract	12.097	0.654	7.91144
SFA009	Digestive tract	12.497	0.878	10.9724
SFA010	Digestive tract	10.103	0.134	1.3538
SFA011	Digestive tract	27.004	0.068	1.83627
SFA012	Digestive tract	15.929	0.188	2.99465
SFA013	Digestive tract	20.952	0.033	0.691416
SFA014	Digestive tract	15.406	0.175	2.69605
SFA015	Digestive tract	26.526	0.185	4.90731
SFA016	Digestive tract	22.209	0.157	3.48681
SFA017	Digestive tract	17.644	0.188	3.31707
SFA018	Digestive tract	30.65	0.031	0.95015
SFA019	Digestive tract	19.392	0.189	3.66509
SFA020	Digestive tract	19.996	0.169	3.37932
SFA001	Litter	23.4369	10.999	257.783
SFA002	Litter	22.6726	12.215	276.946
SFA003	Litter	24.5875	11.704	287.772
SFA004	Litter	24.3737	10.802	263.285
SFA005	Litter	24.4272	12.43	303.63
SFA006	Litter	25.2008	11.337	285.701
SFA007	Litter	24.5194	10.544	258.532
SFA008	Litter	20.2231	12.569	254.184
SFA009	Litter	25.0272	10.528	263.486
SFA010	Litter	25.197	11.044	278.276
SFA011	Litter	23.9889	10.594	254.139
SFA012	Litter	25.2143	10.586	266.918
SFA013	Litter	24.4269	10.679	260.855
SFA014	Litter	25.1475	10.631	267.343
SFA015	Litter	23.157	11.842	274.225
SFA016	Litter	22.5684	11.919	268.993
SFA017	Litter	22.5678	11.427	257.882
SFA018	Litter	22.681	11.351	257.452
SFA019	Litter	25.5976	10.488	268.468
SFA020	Litter	23.2447	11.527	267.942
SFA001	Muscle	0.95978	0.446	0.428062
SFA002	Muscle	1.0762	0.442	0.47568
SFA003	Muscle	1.1325	0.367	0.415627
SFA004	Muscle	0.86204	0.341	0.293956
SFA005	Muscle	0.65412	0.499	0.326406
SFA006	Muscle	0.77936	0.551	0.429427
SFA007	Muscle	0.91529	0.368	0.336827
SFA008	Muscle	0.55488	0.513	0.284653
SFA009	Muscle	0.69274	0.512	0.354683
SFA010	Muscle	0.8039	0.483	0.388284
SFA011	Muscle	1.8141	0.081	0.146942
SFA012	Muscle	1.2219	0.283	0.345798
SFA013	Muscle	1.4892	0.158	0.235294
SFA014	Muscle	1.3727	0.256	0.351411
SFA015	Muscle	1.0735	0.245	0.263008
SFA016	Muscle	1.3698	0.169	0.231496
SFA017	Muscle	1.2291	0.27	0.331857
SFA018	Muscle	2.022	0.076	0.153672
SFA019	Muscle	1.3688	0.251	0.343569
SFA020	Muscle	1.011	0.129	0.130419
SFA001	Skin	1.4598	0.193	0.281741
SFA002	Skin	1.0813	0.145	0.156788
SFA003	Skin	1.2627	0.117	0.147736
SFA004	Skin	0.96398	0.116	0.111822
SFA005	Skin	0.85687	0.134	0.114821
SFA006	Skin	0.97293	0.122	0.118697
SFA007	Skin	0.76176	0.139	0.105885
SFA008	Skin	0.73104	0.134	0.0979594
SFA009	Skin	0.63182	0.168	0.106146
SFA010	Skin	0.97971	0.138	0.1352
SFA011	Skin	1.2306	0.071	0.0873726
SFA012	Skin	0.91618	0.104	0.0952827
SFA013	Skin	0.75547	0.102	0.0770579
SFA014	Skin	1.1166	0.091	0.101611
SFA015	Skin	0.96306	0.084	0.080897
SFA016	Skin	0.93685	0.072	0.0674532
SFA017	Skin	0.89938	0.095	0.0854411
SFA018	Skin	0.62795	0.066	0.0414447
SFA019	Skin	2.1624	0.047	0.101633
SFA020	Skin	0.78877	0.072	0.0567914
SFA001	Whole larvae	2.8918	0.725	2.09655
SFA002	Whole larvae	6.55824	0.85	5.5745
SFA003	Whole larvae	5.37483	0.656	3.52589
SFA004	Whole larvae	5.15051	0.603	3.10576
SFA005	Whole larvae	2.39667	0.736	1.76395
SFA006	Whole larvae	2.25356	0.8	1.80285
SFA007	Whole larvae	9.60376	1.325	12.725
SFA008	Whole larvae	6.37514	1.301	8.29405
SFA009	Whole larvae	7.33838	1.558	11.4332
SFA010	Whole larvae	2.48647	0.755	1.87729
SFA011	Whole larvae	9.41176	0.22	2.07059
SFA012	Whole larvae	5.97519	0.575	3.43573
SFA013	Whole larvae	3.42583	0.293	1.00377
SFA014	Whole larvae	6.0327	0.522	3.14907
SFA015	Whole larvae	10.2164	0.514	5.25121
SFA016	Whole larvae	9.51197	0.398	3.78576
SFA017	Whole larvae	6.75293	0.553	3.73437
SFA018	Whole larvae	6.62004	0.173	1.14527
SFA019	Whole larvae	8.44002	0.487	4.11029
SFA020	Whole larvae	9.63928	0.37	3.56653
