# Supplementary material for: Evaluation of bioavailable 137Cs transfer from forest litter to Scarabaeidae beetle (Protaetia orientalis) through a breeding experiment in Fukuhshima
Source: PLoS One. 2024 Sep 6;19(9):e0310088. doi: 10.1371/journal.pone.0310088 (PMC11379175; doi:10.1371/journal.pone.0310088)
Supplement: S2 Table — (XLSX) [file pone.0310088.s002.xlsx]

## Sheet: Sheet 1
Sample ID	Sample weight (g)	Extraction step	Sample	Total 137Cs in sample (Bq)	Total extracted 137Cs (Bq)	Extraction rate
SFA033	3	WS	Litter	67.0009	4.8051	0.0717169
SFA038	3	WS	Litter	65.5481	4.62307	0.0705294
SFA061	3	WS	Litter	73.2459	5.11165	0.0697875
SFA062	3	WS	Litter	75.3841	5.07194	0.0672812
SFA063	3	WS	Litter	78.5351	4.57126	0.0582065
SFA064	3	WS	Litter	76.6179	4.40928	0.0575489
SFA065	3	WS	Litter	67.8369	5.58115	0.082273
SFA066	3	WS	Litter	93.7922	5.57105	0.0593978
SFA067	3	WS	Litter	88.3295	5.59909	0.0633887
SFA068	3	WS	Litter	84.3853	5.86567	0.0695106
SFA069	3	WS	Litter	81.2479	5.73467	0.0705824
SFA070	3	WS	Litter	83.9468	5.54343	0.0660351
SFA003	2.87413	WS	Feces	68.7381	2.37041	0.0330377
SFA017	3	WS	Feces	66.3647	2.62098	0.0394935
SFA002	3	WS	Feces	73.4469	2.45587	0.0334374
SFA004	2.9661	WS	Feces	73.4592	2.43232	0.0327371
SFA005	3	WS	Feces	77.9107	2.82567	0.036268
SFA009	3	WS	Feces	59.1884	2.97101	0.0501959
SFA010	2.90693	WS	Feces	64.5076	3.15485	0.0473893
SFA011	3	WS	Feces	68.5266	3.3297	0.0485898
SFA013	3	WS	Feces	74.7185	3.27855	0.0438787
SFA014	3	WS	Feces	85.761	2.80274	0.0326808
SFA018	3	WS	Feces	68.2289	3.12671	0.0458267
SFA019	3	WS	Feces	74.6703	2.90067	0.0388464
SFA033	3	EX	Litter	67.0009	5.69069	0.0849346
SFA038	3	EX	Litter	65.5481	6.18778	0.0944006
SFA061	3	EX	Litter	73.2459	7.10032	0.0969381
SFA062	3	EX	Litter	75.3841	6.97175	0.0924829
SFA063	3	EX	Litter	78.5351	6.94425	0.0884222
SFA064	3	EX	Litter	76.6179	6.13445	0.0800655
SFA065	3	EX	Litter	67.8369	6.9105	0.101869
SFA066	3	EX	Litter	93.7922	6.74596	0.0719245
SFA067	3	EX	Litter	88.3295	7.0943	0.0803163
SFA068	3	EX	Litter	84.3853	7.05838	0.0836447
SFA069	3	EX	Litter	81.2479	7.21857	0.0888463
SFA070	3	EX	Litter	83.9468	7.04123	0.0838773
SFA003	2.87413	EX	Feces	68.7381	4.62227	0.0644232
SFA017	3	EX	Feces	66.3647	5.24102	0.0789731
SFA002	3	EX	Feces	73.4469	4.6642	0.0635043
SFA004	2.9661	EX	Feces	73.4592	4.94124	0.0665051
SFA005	3	EX	Feces	77.9107	5.62243	0.072165
SFA009	3	EX	Feces	59.1884	5.47219	0.0924538
SFA010	2.90693	EX	Feces	64.5076	5.07128	0.0761763
SFA011	3	EX	Feces	68.5266	5.67467	0.0828097
SFA013	3	EX	Feces	74.7185	5.71985	0.0765521
SFA014	3	EX	Feces	85.761	5.25762	0.0613055
SFA018	3	EX	Feces	68.2289	6.03703	0.088482
SFA019	3	EX	Feces	74.6703	5.37042	0.0719218
SFA033	3	OX	Litter	67.0009	2.5937	0.0387115
SFA038	3	OX	Litter	65.5481	3.07162	0.0468606
SFA061	3	OX	Litter	73.2459	2.18896	0.0298852
SFA062	3	OX	Litter	75.3841	2.07572	0.0275352
SFA063	3	OX	Litter	78.5351	2.1318	0.0271446
SFA064	3	OX	Litter	76.6179	2.09839	0.0273878
SFA065	3	OX	Litter	67.8369	1.96339	0.0289428
SFA066	3	OX	Litter	93.7922	2.69396	0.0287226
SFA067	3	OX	Litter	88.3295	2.62485	0.0297166
SFA068	3.0047	OX	Litter	84.3853	2.46029	0.0291554
SFA069	3.0047	OX	Litter	81.2479	2.42041	0.0297905
SFA070	3.0047	OX	Litter	83.9468	2.5689	0.0306016
SFA003	2.87413	OX	Feces	68.7381	1.566	0.0218262
SFA017	3.0047	OX	Feces	66.3647	1.72992	0.0260669
SFA002	3.0047	OX	Feces	73.4469	1.46762	0.019982
SFA004	2.9661	OX	Feces	73.4592	1.74437	0.0234777
SFA005	3.0047	OX	Feces	77.9107	1.81963	0.0233554
SFA009	3.0047	OX	Feces	59.1884	1.87697	0.0317118
SFA010	2.90693	OX	Feces	64.5076	1.6497	0.0247803
SFA011	3.0047	OX	Feces	68.5266	1.62166	0.0236646
SFA013	3.0047	OX	Feces	74.7185	1.905	0.0254957
SFA014	3.0047	OX	Feces	85.761	1.74094	0.0202999
SFA018	3.0047	OX	Feces	68.2289	1.834	0.0268801
SFA019	3.0047	OX	Feces	74.6703	1.69872	0.0227496
SFA033	3.00089	OR	Litter	67.0009	4.24224	0.0633162
SFA038	2.99776	OR	Litter	65.5481	4.20397	0.0641356
SFA061	3.0047	OR	Litter	73.2459	3.33111	0.0454785
SFA062	3.0047	OR	Litter	75.3841	3.05011	0.0404609
SFA063	3.0047	OR	Litter	78.5351	3.62194	0.0461187
SFA064	3.0047	OR	Litter	76.6179	2.92775	0.0382124
SFA065	3.0047	OR	Litter	67.8369	3.01649	0.0444668
SFA066	2.99698	OR	Litter	93.7922	3.73681	0.0398414
SFA067	2.99986	OR	Litter	88.3295	3.79039	0.0429119
SFA068	2.99811	OR	Litter	84.3853	3.67636	0.0435664
SFA069	2.99798	OR	Litter	81.2479	3.47654	0.0427893
SFA070	2.9961	OR	Litter	83.9468	3.69445	0.0440095
SFA003	2.87413	OR	Feces	68.7381	2.47319	0.0344702
SFA017	3.0047	OR	Feces	66.3647	2.70031	0.040689
SFA002	3.0047	OR	Feces	73.4469	2.47117	0.0336457
SFA004	2.9661	OR	Feces	73.4592	2.50339	0.0336935
SFA005	3.0047	OR	Feces	77.9107	2.521	0.0323576
SFA009	3.0047	OR	Feces	59.1884	2.99979	0.0506821
SFA010	2.90693	OR	Feces	64.5076	2.82728	0.0424689
SFA011	3.0047	OR	Feces	68.5266	3.0181	0.0440427
SFA013	3.0047	OR	Feces	74.7185	2.79406	0.0373945
SFA014	3.0047	OR	Feces	85.761	2.52562	0.0294495
SFA018	2.9975	OR	Feces	68.2289	2.74256	0.0401965
SFA019	2.99503	OR	Feces	74.6703	2.90894	0.0389572
SFA033	3.00089	Residuals	Litter	67.0009	40.0465	0.597701
SFA038	2.99776	Residuals	Litter	65.5481	60.052	0.916152
SFA061	3.0047	Residuals	Litter	73.2459	52.0218	0.710235
SFA062	2.9975	Residuals	Litter	75.3841	52.3949	0.695038
SFA063	3.0047	Residuals	Litter	78.5351	54.5394	0.694458
SFA064	3.00342	Residuals	Litter	76.6179	56.7591	0.740808
SFA065	3.0047	Residuals	Litter	67.8369	49.4144	0.72843
SFA066	2.99698	Residuals	Litter	93.7922	52.677	0.561635
SFA067	2.99986	Residuals	Litter	88.3295	47.5505	0.538331
SFA068	2.99811	Residuals	Litter	84.3853	45.0182	0.533484
SFA069	2.99798	Residuals	Litter	81.2479	57.4253	0.706792
SFA070	2.9961	Residuals	Litter	83.9468	52.3555	0.623675
SFA003	2.87413	Residuals	Feces	68.7381	45.5577	0.634964
SFA017	3.0047	Residuals	Feces	66.3647	44.844	0.675721
SFA002	3.0047	Residuals	Feces	73.4469	52.8687	0.719822
SFA004	2.9661	Residuals	Feces	73.4592	50.0493	0.673622
SFA005	3.0047	Residuals	Feces	77.9107	58.7722	0.754353
SFA009	3.0047	Residuals	Feces	59.1884	41.1672	0.695529
SFA010	2.90693	Residuals	Feces	64.5076	45.0921	0.677334
SFA011	3.0047	Residuals	Feces	68.5266	46.8706	0.683976
SFA013	3.0047	Residuals	Feces	74.7185	55.7561	0.746215
SFA014	3.0047	Residuals	Feces	85.761	50.2869	0.586361
SFA018	2.9975	Residuals	Feces	68.2289	50.5974	0.741584
SFA019	2.99503	Residuals	Feces	74.6703	52.7091	0.705891
